# Supplementary material for: Structural Characterization of Chondroitin Sulfate from Hybrid Sturgeon (Acipenser schrenckii × Huso dauricus) Cartilage and Its Alleviating Effect on Osteoarthritis
Source: Nutrients. 2026 May 8;18(10):1494. doi: 10.3390/nu18101494 (PMC13209495; doi:10.3390/nu18101494)
Supplement: Supplementary file 1 [file nutrients-18-01494-s001.zip]

Archive with 1 entries (1 files):
- nutrients-4223123-supplementary.pdf
